# Supplementary material for: Control of ciliary transcriptional programs during spermatogenesis by antagonistic transcription factors
Source: eLife. 2025 Feb 26;13:RP94754. doi: 10.7554/eLife.94754 (PMC11864758; doi:10.7554/eLife.94754)
Supplement: Figure 1—source data 1. [file elife-94754-fig1-data1.zip]

Archive with 8 entries (5 files):
- Figure 1—source data 1/
- Figure 1—source data 1/panel A/
- Figure 1—source data 1/panel A/CBB staining.tif
- Figure 1—source data 1/panel A/Xap5.tif
- Figure 1—source data 1/panel A/Xap5l.tif
- Figure 1—source data 1/panel B/
- Figure 1—source data 1/panel B/beta-actin.tif
- Figure 1—source data 1/panel B/Xap5+Xap5l.tif
