# Supplementary material for: Control of ciliary transcriptional programs during spermatogenesis by antagonistic transcription factors
Source: eLife. 2025 Feb 26;13:RP94754. doi: 10.7554/eLife.94754 (PMC11864758; doi:10.7554/eLife.94754)
Supplement: Figure 1—source data 2. [file elife-94754-fig1-data2.zip]

Archive with 2 entries (1 files):
- Figure 1—source data 2/
- Figure 1—source data 2/Figure 1—source data 2.pdf
