# Supplementary material for: Control of ciliary transcriptional programs during spermatogenesis by antagonistic transcription factors
Source: eLife. 2025 Feb 26;13:RP94754. doi: 10.7554/eLife.94754 (PMC11864758; doi:10.7554/eLife.94754)
Supplement: Figure 1—figure supplement 1—source data 1. [file elife-94754-fig1-figsupp1-data1.zip]

Archive with 13 entries (9 files):
- Figure 1—figure supplement 1—source data 1/
- Figure 1—figure supplement 1—source data 1/panel A/
- Figure 1—figure supplement 1—source data 1/panel A/CBB staining.tif
- Figure 1—figure supplement 1—source data 1/panel A/Xap5.tif
- Figure 1—figure supplement 1—source data 1/panel A/Xap5l.tif
- Figure 1—figure supplement 1—source data 1/panel B/
- Figure 1—figure supplement 1—source data 1/panel B/Gapdh.tif
- Figure 1—figure supplement 1—source data 1/panel B/Lmnb.tif
- Figure 1—figure supplement 1—source data 1/panel B/Xap5.tif
- Figure 1—figure supplement 1—source data 1/panel C/
- Figure 1—figure supplement 1—source data 1/panel C/Gapdh.tif
- Figure 1—figure supplement 1—source data 1/panel C/Lmnb.tif
- Figure 1—figure supplement 1—source data 1/panel C/Xap5l.tif
