# Supplementary material for: Control of ciliary transcriptional programs during spermatogenesis by antagonistic transcription factors
Source: eLife. 2025 Feb 26;13:RP94754. doi: 10.7554/eLife.94754 (PMC11864758; doi:10.7554/eLife.94754)
Supplement: Figure 1—figure supplement 2—source data 1. [file elife-94754-fig1-figsupp2-data1.zip]

Archive with 11 entries (6 files):
- Figure 1—figure supplement 2—source data 1/
- Figure 1—figure supplement 2—source data 1/panel B/
- Figure 1—figure supplement 2—source data 1/panel B/B.tif
- Figure 1—figure supplement 2—source data 1/panel C/
- Figure 1—figure supplement 2—source data 1/panel C/beta-actin.tif
- Figure 1—figure supplement 2—source data 1/panel C/Xap5l.tif
- Figure 1—figure supplement 2—source data 1/panel E/
- Figure 1—figure supplement 2—source data 1/panel E/E.tif
- Figure 1—figure supplement 2—source data 1/panel F/
- Figure 1—figure supplement 2—source data 1/panel F/beta-actin.tif
- Figure 1—figure supplement 2—source data 1/panel F/Xap5.tif
