# Supplementary material for: Control of ciliary transcriptional programs during spermatogenesis by antagonistic transcription factors
Source: eLife. 2025 Feb 26;13:RP94754. doi: 10.7554/eLife.94754 (PMC11864758; doi:10.7554/eLife.94754)
Supplement: Figure 4—source data 1. [file elife-94754-fig4-data1.zip]

Archive with 11 entries (8 files):
- Figure 4—source data 1/
- Figure 4—source data 1/panel C/
- Figure 4—source data 1/panel C/Foxj1.tif
- Figure 4—source data 1/panel C/Gapdh@Foxj1.tif
- Figure 4—source data 1/panel C/Gapdh@Rfx2.tif
- Figure 4—source data 1/panel C/Rfx2.tif
- Figure 4—source data 1/panel F/
- Figure 4—source data 1/panel F/Foxj1.tif
- Figure 4—source data 1/panel F/Gapdh@Foxj1.tif
- Figure 4—source data 1/panel F/Gapdh@Rfx2.tif
- Figure 4—source data 1/panel F/Rfx2.tif
