# Supplementary material for: Control of ciliary transcriptional programs during spermatogenesis by antagonistic transcription factors
Source: eLife. 2025 Feb 26;13:RP94754. doi: 10.7554/eLife.94754 (PMC11864758; doi:10.7554/eLife.94754)
Supplement: Figure 4—figure supplement 2—source data 1. [file elife-94754-fig4-figsupp2-data1.zip]

Archive with 3 entries (2 files):
- Figure 4—figure supplement 2—source data 1/
- Figure 4—figure supplement 2—source data 1/CBB staining.tif
- Figure 4—figure supplement 2—source data 1/Tulp2.tif
